# Supplementary material for: Site-specific free energy surface parameters from single-molecule fluorescence measurements of exciton-coupled (iCy3)2 dimer probes positioned at DNA replication fork junctions
Source: Nucleic Acids Res. 2025 Feb 5;53(3):gkaf047. doi: 10.1093/nar/gkaf047 (PMC11795206; doi:10.1093/nar/gkaf047)
Supplement: gkaf047_Supplemental_Files [file gkaf047_supplemental_files.zip]

Archive with 2 entries (2 files):
- Maurer-paper-SI.v12.pdf
- Supplementary Tables.zip
